# Supplementary material for: The Potential of CRISPR/Cas Technology to Enhance Crop Performance on Adverse Soil Conditions
Source: Plants (Basel). 2023 May 5;12(9):1892. doi: 10.3390/plants12091892 (PMC10181257; doi:10.3390/plants12091892)
Supplement: Supplementary file 1 [file plants-12-01892-s001.zip]

Archive with 1 entries (1 files):
- plants-2349546-supplementary.xlsx
