# Supplementary material for: The Potential of CRISPR/Cas Technology to Enhance Crop Performance on Adverse Soil Conditions
Source: Plants (Basel). 2023 May 5;12(9):1892. doi: 10.3390/plants12091892 (PMC10181257; doi:10.3390/plants12091892)
Supplement: Supplementary file 1 [file plants-12-01892-s001.zip › plants-2349546-supplementary.xlsx]

## Sheet: TableS1
Stress	Species	Cultivar	Target locus	Pathway/Function	Effect on tolerance	Result	Technology	Experiment scale	Reference	GC = Growth Chamber or growth room; GH = Greenhouse or glasshouse; F = Field; KO = Knockout; KD = Knockdown; I.N.F. = Information Not Found; KU: Knockup N.A.= Not Applicable; PP = Phenotyping Platform
Drought	Brassica napus	Westar	BnaA6.RGA	Growth regulation/DELLA transcription regulator	Enhanced	Gain-of-function	CRISPR/Cas9	GH	[85]
		Westar	BnaA6.RGA BnaC7.RGA BnaA9.RGA BnaC9.RGA	Growth regulation/DELLA transcription regulator	Reduced	KO	CRISPR/Cas9	GH	[85]
	Cucumis sativus	Jin Chun No. 4	CsAKT1	Osmoregulation/K+ transporter	Reduced	KO	CRISPR/Cas9	GC	[86]
	Fragaria vesca	Hawaii 4	FvICE1	Cold stress response/TF	Reduced	KO	CRISPR/Cas9	GC	[87]
	Glycine max	Tianlong No. 1	GmHdz4	Drought stress response/HD-ZIP I TF	Enhanced	KD	CRISPR/Cas9	GH	[88]
		Harosoy	GmLHY1a GmLHY1b GmLHY2a GmLHY2b	Regulation of circadian rhythm/TF	Enhanced	KO	CRISPR/Cas9	GC	[89]
		DN50	GmCOL1a	Flowering time/CONSTANS-like TF	Reduced	KO	CRISPR/Cas9	I.N.F.	[90]
		Tiefeng 8	GmMYB118	Flavonoid biosynthesis/MYB TF	Reduced	Amino acid change	CRISPR/Cas9	I.N.F.	[91]
		Tianlong No. 1	GmNAC12	Abiotic stress response/NAC TF	Reduced	KO	CRISPR/Cas9	GC	[92]
		Tianlong No. 1	GmNAC8	Nodulation, abiotic stress response/NAC TF	Reduced	KO	CRISPR/Cas9	GC	[93]
	Medicago sativa	N4.4.2	MsSPL8	Nodulation, growth, GA pathway/SPL TF	Enhanced	KD	CRISPR/Cas9	GH	[94]
	Nicotiana tabacum	K326	NtAITR1 NtAITR2 NtAITR3 NtAITR5 NtAITR6	ROS homeostasis/ABA-induced transcription repressors	Enhanced	I.N.F.	Multiplexed CRISPR/Cas9	GC	[95]
		Hongda	NtPOD63L	Cell wall integrity/class III peroxidase	Enhanced	KO	CRISPR/Cas9	GH	[96]
		NC89	NtRAV4	Growth, development, stress response/RAV TF	Enhanced	KO	CRISPR/Cas9	GC	[97]
	Oryza sativa	Zhonghua 11	Ghd2	Grain development, flowering/CCT TF	Enhanced	KO	CRISPR/Cas9	GC	[98]
		Nipponbare	JMJ710	Flowering time/Histone demethylase	Enhanced	KO	CRISPR/Cas9	GC, GH	[99]
		Nipponbare	osa-MIR535	Phosphate homeostasis, root development/Drought-induced miRNAs	Enhanced	KO	CRISPR/Cas9	GC, GH	[100]
		Kitaake	OsABA8ox2	Biosynthesis of ABA/ABA hydroxylase	Enhanced	KO	CRISPR/Cas9	GC	[101]
		MT1010	OsDST	ABA-dependent stress signaling/ Zinc finger TF	Enhanced	Domain deletion	CRISPR/Cas9	GC	[102]
		Nipponbare	OsERA1	BR signaling/GASA growth regulator	Enhanced	I.N.F.	CRISPR/Cas9	GH	[103]
		Guangluai 4	OsFTL4	Flowering/PEBP, florigen	Enhanced	KO	CRISPR/Cas9	GC, F	[104]
		Xidao No. 1	OsIPK1	Growth, development, ion homeostasis/Kinase	Enhanced	11-amino acid deletion	CRISPR/Cas9	GC, GH	[105]
		Dongjin	OsNAC016	Growth, development, hormone signaling, abiotic stress response/NAC TF	Enhanced	KO	CRISPR/Cas9	F	[106]
		Nipponbare	OsNAC092	Biotic and abiotic stress response/NAC TF	Enhanced	KO	CRISPR/Cas9	GC	[107]
		Zhonghua 11	OsNR1.2	Nitrogen metabolism/Nitrate reductase	Enhanced	KO	CRISPR/Cas9	GC, F	[108]
		Nipponbare	OsPPR035	Energy metabolism, stress response/Mitochondrial RNA editing	Enhanced	KO	CRISPR/Cas9	GC	[109]
		Nipponbare	OsPPR406	Energy metabolism, stress response/Mitochondrial RNA editing	Enhanced	KO	CRISPR/Cas9	GC	[109]
		IR-96	OsPYL9	Stress responses/ABA receptor	Enhanced	KO	CRISPR/Cas9	GC, F	[110]
		Dongjin	OsWRKY5	ABA signaling/WRKY TF	Enhanced	KO	CRISPR/Cas9	GC, GH	[111]
		GXU16, GXU20, and GXU28	SRL1,2	Root development, stress response/LRR-RLK protein	Enhanced	KD	Multiplexed CRISPR/Cas9	GH, F	[112]
		Dongjin	osa-MIR171	Flavonoid biosynthesis/microRNA	Reduced	KO	CRISPR/Cas9	GC, GH	[113]
		Dongjin	osa-MIR818b	Stress response/Drought-induced miRNAs	Reduced	KD	CRISPR/Cas9	GC	[114]
		IRAT109	OsADR3	Spikelet development/ MADS-box TF	Reduced	KO	CRISPR/Cas9	GC, GH	[115]
		HY	OsASLRK	Root development/Armadillo-like Repeat Kinesin	Reduced	KD	CRISPR/Cas9	GC	[116]
		Zhonghua 11	OsbZIP86	Stress response/bZIP TF	Reduced	KO	CRISPR/Cas9	GC, F	[117]
		Dongjin	OsCCR10	Biosynthesis of lignin/cinnamoyl-CoA reductase	Reduced	KO	CRISPR/Cas9	GC, F	[118]
		Nipponbare	OsDIP1	Root water uptake/Aquaporin	Reduced	KO	CRISPR/Cas9	GC	[119]
		Nipponbare	OsFTIP6	Flowering, leaf senescence, plant architecture/Florigen transporter	Reduced	KO	CRISPR/Cas9	GC	[120]
		Zhonghua 11	OsGRP3	RNA processing/Glycine-rich RNA-binding protein	Reduced	KO	CRISPR/Cas9	GH	[121]
		Nipponbare	OsHB22	Growth, development, abiotic stress response/HD-ZIP TF	Reduced	KO	CRISPR/Cas9	GC	[120]
		Dongjin	OsMYB60	Osmoprotectants and antioxidants biosynthesis/MYB TF	Reduced	KO	CRISPR/Cas9	GH, F	[122]
		Nipponbare	OsMYBR57	Drought stress response/MYB-Related TF	Reduced	KO	CRISPR/Cas9	GC	[120]
		Nipponbare	OsNAC006	Abiotic stress response/NAC TF	Reduced	KO	CRISPR/Cas9	GC	[123]
		Nakdong	OsNAC17	Development, stress response/NAC TF	Reduced	KO	CRISPR/Cas9	GH	[124]
		Zhonghua 11	OsNPF8.1	Nutrient acquisition/Phosphate transporter	Reduced	KO	CRISPR/Cas9	GC, F	[125]
		Nipponbare	OsPM1	Ion homeostasis/Plasma membrane protein	Reduced	KO	CRISPR/Cas9	GC, GH	[126]
		Nipponbare	OsPUB67	Protein degradation, root development/U-box E3 ubiquitin ligase	Reduced	KO	CRISPR/Cas9	GC	[127]
		Nipponbare	OsRINGzf1	Protein degradation/RING zinc finger E3 ligase	Reduced	KO	CRISPR/Cas9	GC, F	[128]
		HY	OsRNS4	Biotic and abiotic stress response/S-like RNAse	Reduced	KD	CRISPR/Cas9	GC	[116]
		I.N.F.	OsSAPK2	Stress/ABA–activated protein kinase	Reduced	KO	CRISPR/Cas9	GC	[129]
		I.N.F.	OsSAPK3	Stress/ABA–activated protein kinase	Reduced	KO	CRISPR/Cas9	GC, F	[130]
		FH7185	OsSPL14	Growth, development, environmental stimuli response/SPL TF	Reduced	KO	CRISPR/Cas9	GH	[131]
		Nipponbare	OsAO3	ABA biosynthesis/Aldehyde oxidase	Reduced	KO	CRISPR/Cas9	GC, F	[132]
	Populus clone 717-1B4 (Populus tremula x Populus alba)	N.A.	PdGNC	Carbon and nitrogen metabolism/TF	Reduced	KO	CRISPR/Cas9	I.N.F.	[133]
	Populus clone NE-19 (Populus nigra × (Populus deltoides × P. nigra))	NE-19	PdNF-YB21	Flowering, growth, abiotic stress response/NF-Y TF	Reduced	KO	CRISPR/Cas9	GH	[134]
	Populus trichocarpa	Nisqually-1	PtrADA2b-3	Chromatin modification/Histone acetyltransferase adaptor	Reduced	KO	CRISPR/Cas9	GC	[135]
	Solanum lycopersicum	Condine Red	SlALD1	Stress responses/Pipecolic acid	Enhanced	KO	CRISPR/Cas9	GC	[136]
		I.N.F.	SlARF4	Auxin signaling/Auxin response factor	Enhanced	KO	CRISPR/Cas9	GC	[137]
		Ailsa Craig	SlRR26	Cytokinin pathway/Type-B Response Regulator	Enhanced	KO	CRISPR/Cas9	GC	[138]
		Micro Tom	SlSNAT2	Negative regulation of rbcL/RUBISCO lysine acetylase	Enhanced	KO	CRISPR/Cas9	GC	[139]
		Micro Tom	SlLBD40	Lateral root development/LBD TF	Reduced	KO	CRISPR/Cas9	GC	[140]
		Ailsa Craig	SlMAPK3	Biotic and abiotic stress response/Mitogen-Activated Protein Kinase	Reduced	KO	CRISPR/Cas9	GC	[141]
		Ailsa Craig	SlNPR1	Plant immunity/SA receptor	Reduced	KO	CRISPR/Cas9	GC	[142]
		Micro Tom	SP3C	Anti-florigen/PEBP	Reduced	KO	CRISPR/Cas9	GH	[143]
	Solanum tuberosum	CE3027	StFLORE	Flowering/long non-coding RNA	Reduced	KD	CRISPR/Cas9	GH	[144]
	Triticum aestivum	Bobwhite	TaSal1 (6 homeologs)	monophosphate 3′-phosphoadenosine 5′phosphate (PAP) signaling	Enhanced	KO	Multiplexed CRISPR/Cas9	GH	[145]
		JM35	TaCER1-6A	Cuticle biosynthesis	Reduced	KO	CRISPR/Cas9	GH	[146]
		Fielder	TaIPT8	Cytokinin biosynthesis/isopentenyltransferase	Reduced	KO	CRISPR/Cas9	GH	[147]
		Fielder	TaPYL1-1B	Abscisic acid receptor	Reduced	KD	CRISPR/Cas9	GH	[148]
	Vitis vinifera	Sugraone	VvEPFL9-1	Stomata formation	Enhanced	KO	CRISPR/Cas9	PP	[149]
	Zea mays	PH184C	ARGOS8	Negative regulator of ethylene responses	Enhanced	KU	CRISPR/Cas9-HDR	F	[150]
		KN5585	ZmLBD5	LBD Transcription factor	Enhanced	KO	CRISPR/Cas9	GH	[151]
		B73-329	ZmLRT	lateral root development/miR166a-encoding gene	Enhanced	KO	CRISPR/Cas9	I.N.F.	[152]
		ND101	ZmPP84	PP2C Phosphatase	Enhanced	KO	CRISPR/Cas9	GH	[153]
		M8186	ZmSAG39	Papain-like cysteine proteases	Enhanced	KO	CRISPR/Cas9	GC	[154]
		I.N.F.	ZmTCP14	TCP Transcription factor	Enhanced	KO	CRISPR/Cas9	GC	[155]
		M8186	ZmATHB-6	Homeobox Transcription Factor	Reduced	KO	CRISPR/Cas9	GC, GH	[156]
		LH244	ZmEREB46	Ethylene-responsive Transcription factor	Reduced	KO	CRISPR/Cas9	GC	[157]
		LH244	ZmRBOHC	NADPH oxidase	Reduced	KO	CRISPR/Cas9	F	[158]
		LH244	ZmRtn16	Reticulon-like protein	Reduced	KO	CRISPR/Cas9	GC, F	[159]
		ZC01	ZmSRL5	Cuticle biosynthesis	Reduced	KO	CRISPR/Cas9	GH	[160]
		LH244	ZmSRO1d-S	oxidative and abiotic stress response	Reduced	KO	CRISPR/Cas9	F	[158]
Flooding	Oryza sativa	WR06-6	OsGF14h	ABA and GA signaling/14-3-3 protein	Reduced	KO	CRISPR/Cas9	GC	[171]
		Chierang-Sub1	SUB1A	Ethylene-responsive Transcription factor	Reduced	KO	CRISPR/Cas9	GC	[172]
Salinity	Cucurbita moschata x Cucurbita maxima	Fengeljinjia	CmoPIP1-4	Plasma membrane intrinsic protein	Reduced	KO	CRISPR/Cas9	GC	[203]
	Glycine max	Wm82	GmAITR2 GmAITR3 GmAITR4 GmAITR5 GmAITR6	ABA-induced transcription repressor	Enhanced	KO	CRISPR/Cas9	GC, F	[201]
		Wm82	E2	Photoperiodic flowering	Enhanced	KO	CRISPR/Cas9	GH	[204]
		DN50	GmCOL1a	CONSTANS-like TF	Reduced	KO	CRISPR/Cas9	I.N.F.	[90]
		Tiefeng 8	GmMYB118	MYB TF	Reduced	Amino acid change	CRISPR/Cas9	I.N.F.	[91]
		Wm82	GmNAC06	NAC TF	Reduced	I.N.F.	CRISPR/Cas9	GH	[200]
	Hordeum vulgare	Golden Promise	HVP10	Vacuolar H+-pyrophosphatase	Reduced	KO	CRISPR/Cas9	GC	[205]
	Oryza sativa	Nipponbare	osa-MIR535	Drought-induced miRNA	Enhanced	KO	CRISPR/Cas9	GC, GH	[100]
		Nipponbare	OsbHLH024	bHLH TF	Enhanced	KO	CRISPR/Cas9	GC	[206]
		MT1010	OsDST	Zn Finger TF	Enhanced	Domain deletion	CRISPR/Cas9	GC	[102]
		Xidao No. 1	OsIPK1	Inositol 1,3,4,5,6-pentakisphosphate 2-kinase	Enhanced	11-amino acid deletion	CRISPR/Cas9	GC, GH	[105]
		Nipponbare	OsPPR035	Plastid RNA editing	Enhanced	KO	CRISPR/Cas9	GC	[109]
		Nipponbare	OsPPR406	Plastid RNA editing	Enhanced	KO	CRISPR/Cas9	GC	[109]
		WPB106	OsRR22	B-type RR TF	Enhanced	KO	CRISPR/Cas9	GH, F	[199]
		Zhonghua 11	OsVDE	Xanthophyll cycle/Violaxanthin deoxidase	Enhanced	KD	CRISPR/Cas9	GC	[207]
		Nipponbare	BEAR1	bHLH TF	Reduced	KD	CRISPR/Cas9	GH	[208]
		Nipponbare	OsDIP1	TF-interacting protein	Reduced	KO	CRISPR/Cas9	GC	[119]
		Nipponbare	OsGLYI3	glyoxalase	Reduced	KO	CRISPR/Cas9	GH, F	[209]
		Zhonghua 11	OsNPF8.1	Peptide transporter	Reduced	KO	CRISPR/Cas9	GC, F	[125]
		Kitaake	OsWRKY28	WRKY TF	Reduced	KO	CRISPR/Cas9	GC	[210]
		Nipponbare	OsWRKY54	WRKY TF	Reduced	KO	CRISPR/Cas9	GH	[211]
	Solanum lycopersicum	M82	AIT1.1	ABA transporter	Enhanced	KO	CRISPR/Cas9	GC	[212]
		Micro Tom	SlABIG1	HD-ZIP II TF	Enhanced	KO	CRISPR/Cas9	GC	[213]
		Hongkwang IST01	SlHyPRP1	Hybrid Proline-rich protein	Enhanced	Domain deletion	CRISPR/Cas9	GC	[214]
		Ailsa Craig	Put2	Polyamine uptake transporter	Reduced	KO	CRISPR/Cas9	GH	[215]
Heavy metals	Oryza sativa	Nipponbare	OsHAK1	Cs+-permeable transporter	Cesium resistant	KO	CRISPR/Cas9	GC	[246]
		Zhonghua 11	OsATX1	Cu chaperone	Dosage-dependent tolerant	KO	CRISPR/Cas9	GH	[245]
		Nipponbare	osa-MIR535	Drought-induced miRNAs	Enhanced	KO	CRISPR/Cas9	GC, GH	[247]
		Nipponbare	OsARM1	R2R3 MYB transcription factor regulator of As-associated transporters genes	Enhanced	KO	CRISPR/Cas9	GC	[244]
		Zhonghua 11, YXYZ, YJSM	OsLCD	Unknown, Cd related	Enhanced	KO	CRISPR/Cas9	GC, F	[242]
		Xidao No. 1	OsLCT1	Low affinity cation transporter	Enhanced	KO	CRISPR/Cas9	GH, F	[248]
		Zhonghua 11	OsNRAMP1	Cd and Mn transporter	Enhanced	KO	CRISPR/Cas9	F	[249]
		Xidao No. 1	OsNRAMP5	Cd and Mn transporter	Enhanced	KO	CRISPR/Cas9	GH, F	[240,248]
		Nipponbare	OsPMEI12	Pectin Methylesterase	Enhanced	KO	CRISPR/Cas9	GH, F	[250]
	Solanum lycopersicum	Ailsa Craig	Sl1	E3 Ubiquitin ligase	Reduced	KO	CRISPR/Cas9	GC	[243]
	Hordeum vulgare	Golden Promise	HvARE1	Abnormal cytokinin response 1 repressor 1 protein	Enhanced	amino acid change	CRISPR/Cas9	GC	[271]
Barrenness	Oryza sativa	Zhonghua 11	NRT1.1B	Nitrogen transporter gene	Enhanced	Base editing	CRISPR/dCas9-APOBEC1-XTEN	N.A.	[268]
		Zhonghua 11	OsDST	Zinc finger TF	Reduced	Domain deletion	CRISPR/Cas9	GC	[108]
		GH998	OsNPF3.1	Nitrate/Peptide transporter	Reduced	KO	CRISPR/Cas9	GC, F	[273]
		Zhonghua 11	OsNPF8.1	Nitrate/Peptide transporter	Reduced	KO	CRISPR/Cas9	GC, F	[125]
		Zhonghua 11	OsNR1.2	Nitrate/Peptide transporter	Reduced	KO	CRISPR/Cas9	GC, F	[108]
	Populus clone 717-1B4 (Populus tremula x Populus alba)	N.A.	PdGNC	Nitrate uptake	Reduced	KO	CRISPR/Cas9	I.N.F.	[133]
	Triticum aestivum	KN199	TaARE1-A TaARE1-B TaARE1-D	Abnormal cytokinin response 1 repressor 1 protein	Enhanced	KO	CRISPR/Cas9	F	[270]
